# Supplementary material for: SerpinB3/4 Expression Is Associated with Poor Prognosis in Patients with Cholangiocarcinoma
Source: Cancers (Basel). 2024 Jan 3;16(1):225. doi: 10.3390/cancers16010225 (PMC10778206; doi:10.3390/cancers16010225)
Supplement: Supplementary file 1 [file cancers-16-00225-s001.zip]

Archive with 1 entries (1 files):
- cancers-2769609-supplementary.pdf
